# Supplementary material for: BRAFV600E Expression in Thyrocytes Causes Recruitment of Immunosuppressive STABILIN-1 Macrophages
Source: Cancers (Basel). 2022 Sep 26;14(19):4687. doi: 10.3390/cancers14194687 (PMC9563029; doi:10.3390/cancers14194687)
Supplement: Supplementary file 1 [file cancers-14-04687-s001.zip]

Archive with 1 entries (1 files):
- cancers-1861759-supplementary.pptx
